# Supplementary material for: Tissue-derived exosome proteomics identifies promising diagnostic biomarkers for esophageal cancer
Source: eLife. 2023 Nov 15;12:e86209. doi: 10.7554/eLife.86209 (PMC10651172; doi:10.7554/eLife.86209)
Supplement: Figure 1—source data 1. [file elife-86209-fig1-data1.zip]

Archive with 18 entries (17 files):
- Figure 1D┬í┬¬source data/
- __MACOSX/._Figure 1D┬í┬¬source data
- Figure 1D┬í┬¬source data/TSG101.jpg
- __MACOSX/Figure 1D┬í┬¬source data/._TSG101.jpg
- Figure 1D┬í┬¬source data/CD63.jpg
- __MACOSX/Figure 1D┬í┬¬source data/._CD63.jpg
- Figure 1D┬í┬¬source data/GM130.jpg
- __MACOSX/Figure 1D┬í┬¬source data/._GM130.jpg
- Figure 1D┬í┬¬source data/CD63.tif
- __MACOSX/Figure 1D┬í┬¬source data/._CD63.tif
- Figure 1D┬í┬¬source data/GM130.tif
- __MACOSX/Figure 1D┬í┬¬source data/._GM130.tif
- Figure 1D┬í┬¬source data/TSG101.tif
- __MACOSX/Figure 1D┬í┬¬source data/._TSG101.tif
- Figure 1D┬í┬¬source data/CD9.tif
- __MACOSX/Figure 1D┬í┬¬source data/._CD9.tif
- Figure 1D┬í┬¬source data/CD9.jpg
- __MACOSX/Figure 1D┬í┬¬source data/._CD9.jpg
