# Supplementary material for: Tissue-derived exosome proteomics identifies promising diagnostic biomarkers for esophageal cancer
Source: eLife. 2023 Nov 15;12:e86209. doi: 10.7554/eLife.86209 (PMC10651172; doi:10.7554/eLife.86209)
Supplement: Figure 4—source data 1. [file elife-86209-fig4-data1.zip]

Archive with 18 entries (17 files):
- Figure 4C┬í┬¬source data/
- __MACOSX/._Figure 4C┬í┬¬source data
- Figure 4C┬í┬¬source data/CD54-1.jpg
- __MACOSX/Figure 4C┬í┬¬source data/._CD54-1.jpg
- Figure 4C┬í┬¬source data/CD54-2.jpg
- __MACOSX/Figure 4C┬í┬¬source data/._CD54-2.jpg
- Figure 4C┬í┬¬source data/Actin-1.tif
- __MACOSX/Figure 4C┬í┬¬source data/._Actin-1.tif
- Figure 4C┬í┬¬source data/Actin-2.tif
- __MACOSX/Figure 4C┬í┬¬source data/._Actin-2.tif
- Figure 4C┬í┬¬source data/Actin-1.jpg
- __MACOSX/Figure 4C┬í┬¬source data/._Actin-1.jpg
- Figure 4C┬í┬¬source data/Actin-2.jpg
- __MACOSX/Figure 4C┬í┬¬source data/._Actin-2.jpg
- Figure 4C┬í┬¬source data/CD54-1.tif
- __MACOSX/Figure 4C┬í┬¬source data/._CD54-1.tif
- Figure 4C┬í┬¬source data/CD54-2.tif
- __MACOSX/Figure 4C┬í┬¬source data/._CD54-2.tif
