# Supplementary material for: Tissue-derived exosome proteomics identifies promising diagnostic biomarkers for esophageal cancer
Source: eLife. 2023 Nov 15;12:e86209. doi: 10.7554/eLife.86209 (PMC10651172; doi:10.7554/eLife.86209)
Supplement: Figure 8—source data 1. [file elife-86209-fig8-data1.zip]

Archive with 10 entries (9 files):
- Figure 8B┬í┬¬source data/
- __MACOSX/._Figure 8B┬í┬¬source data
- Figure 8B┬í┬¬source data/actin.jpg
- __MACOSX/Figure 8B┬í┬¬source data/._actin.jpg
- Figure 8B┬í┬¬source data/actin.tif
- __MACOSX/Figure 8B┬í┬¬source data/._actin.tif
- Figure 8B┬í┬¬source data/CD54.tif
- __MACOSX/Figure 8B┬í┬¬source data/._CD54.tif
- Figure 8B┬í┬¬source data/CD54.jpg
- __MACOSX/Figure 8B┬í┬¬source data/._CD54.jpg
